# Supplementary material for: Skull Pneumatization Forms a Biothermal System Protecting Ocular and Vestibular Homeostasis
Source: J Clin Med. 2026 May 31;15(11):4259. doi: 10.3390/jcm15114259 (PMC13257587; doi:10.3390/jcm15114259)
Supplement: Supplementary file 1 [file jcm-15-04259-s001.zip]

Archive with 1 entries (1 files):
- jcm-4256536-supplementary.pdf
